# Supplementary material for: Spatial clustering of CD68+ tumor associated macrophages with tumor cells is associated with worse overall survival in metastatic clear cell renal cell carcinoma
Source: PLoS One. 2021 Apr 21;16(4):e0245415. doi: 10.1371/journal.pone.0245415 (PMC8059840; doi:10.1371/journal.pone.0245415)
Supplement: S1 Data — (CSV) [file pone.0245415.s002.csv]

Tumor.K.25	Tumor.Density	Stroma.K.25	Stroma.Density	CD68.K.25	CD68.Density	CD163.K.25	CD163.Density	CD206.K.25	CD206.Density	PD.L1.K.25	PD.L1.Density	Tumor.Stroma.K.25	Tumor.CD68.K.25	Stroma.CD68.K.25	Tumor.CD163.K.25	Stroma.CD163.K.25	Tumor.CD206.K.25	Stroma.CD206.K.25	Tumor.PDL1.K.25	Stroma.PDL1.K.25	Gender	Race	Age at Diagnosis	Date of diagnosis	Age at surgery/biopsy	Surgery date/Bx Date	Fuhrman Nuclear Grade	Largest dimensionSize (cm)	Sarcomatoid (more than 5%)?	Rhabdoid?	pT	pN	pM	Date of last follow-up	Vitality	IMDC Criteria
2.107600105	1686.789826	1.797152296	2926.346982	5.609443939	163.0347901	NA	38.52660911	7.733379116	57.80318344	NA	5.928276447	0.191025442	1.377928472	0.619488114	NA	NA	0.714161065	1.334720445	NA	NA	MALE	WHITE	67	40180	67	40351	4	7.2	Yes	No	P3A	0	0	41695	Dead	2
9.76627339	139.3441415	1.008179879	4494.08371	1.842520273	628.6916142	NA	1.48216108	NA	1.48216108	NA	0	0.629633887	1.089545616	0.94769648	NA	NA	NA	NA	NA	NA	MALE	WHITE	67	40180	67	40351	4	7.2	Yes	No	P3A	0	0	41695	Dead	2
1.986775263	1269.228697	1.502056861	2140.964913	2.146667575	108.1762833	NA	29.61012533	NA	13.33117812	NA	2.963219773	0.765269819	1.18267826	1.082559911	NA	NA	NA	NA	NA	NA	MALE	WHITE	48	39524	48	39522	3	7	No	No	pT4	0	1	43306	Alive	1
3.584844006	879.0418745	1.120580272	3966.822494	NA	25.20005086	1.079425607	152.6938759	2.296126764	37.05807561	NA	0	0.684930248	NA	NA	1.773628952	0.983124643	0.645969873	1.069214299	NA	NA	FEMALE	WHITE	39	39661	39	39672	4	7.6	No	No	P3B	1	0	42726	Dead	1
4.897877308	742.7207539	1.084040123	5804.791579	NA	66.70609071	NA	1.483266345	NA	5.928644319	NA	0	0.519480172	NA	NA	NA	NA	NA	NA	NA	NA	FEMALE	WHITE	54	40106	54	40126	4	10.5	No	No	P3B	0	0	41766	Alive	2
2.729062931	1495.937535	1.313314207	3087.704714	NA	51.40454585	9.167941194	41.52605886	NA	22.73641565	NA	3.953902684	0.763143724	NA	NA	1.189366917	1.134543189	NA	NA	NA	NA	MALE	WHITE	68	40385	68	40420	3	11	No	No	P3A	0	0	43187	Alive	1
1.743700133	1499.441774	2.070690804	1785.458174	4.262790578	151.2728135	NA	37.04758161	NA	7.40896329	NA	0	0.44010743	1.34790748	0.82870908	NA	NA	NA	NA	NA	NA	MALE	WHITE	50	38141	50	38148	4	10.2	No	No	P3A	X	1	43320	Alive	5
1.733367317	1854.085336	1.799203286	2499.857718	1.784255479	1556.150752	NA	24.6885747	NA	10.85728466	NA	16.79844041	0.448118965	0.91588893	0.934463722	NA	NA	NA	NA	NA	NA	MALE	WHITE	50	38141	50	38148	4	10.2	No	No	P3A	X	1	43320	Alive	5
NA	675.0377553	1.377230847	3960.27678	NA	122.536119	NA	31.62017151	NA	59.29663716	NA	1.976460479	NA	NA	NA	NA	NA	NA	NA	NA	NA	FEMALE	WHITE	57	41936	57	41943	3	10.5	No	No	P3C	0	1	43542	Alive	1
1.969603372	2331.815985	1.892576767	3031.424872	1.888260273	708.7088818	6.112452929	143.3118936	NA	11.86650702	NA	3.9558698	0.295977416	1.324456616	0.730309085	0.583682056	1.83643344	NA	NA	NA	NA	MALE	WHITE	53	41008	53	41044	3	6	No	No	P3B	0	0	42673	Dead	1
2.465514815	1679.585373	1.285366252	2627.743442	2.26964009	84.03530548	2.011672508	114.6671209	NA	22.7382622	NA	0	0.77837871	1.159343322	0.885977121	0.817228837	1.00761272	NA	NA	NA	NA	MALE	WHITE	56	41713	56	41712	2	4	No	No	P3A	X	0	43549	Alive	1
2.202428891	1999.622051	1.191744871	3911.981099	NA	51.12479924	NA	0	NA	0	NA	0	0.450655897	NA	NA	NA	NA	NA	NA	NA	NA	MALE	WHITE	64	41289	64	41283	3	10	No	No	P3A	X	0	43252	Alive	2
1.71144759	2138.909852	1.707115376	2521.708883	1.725627528	353.0807234	NA	0.98823024	NA	0	NA	1.979657289	0.338637302	0.953095715	1.069541357	NA	NA	NA	NA	NA	NA	MALE	WHITE	76	42450	76	42486	3	11	No	No	P3A	X	0	43523	Alive	2
1.925440287	2302.28603	1.338285928	4496.888941	1.570158041	637.5471534	NA	41.51265987	NA	3.953411028	NA	5.930116542	0.39976358	1.132020831	0.867874061	NA	NA	NA	NA	NA	NA	MALE	WHITE	61	38183	62	38252	4	2.5	No	No	P1A	X	1	43509	Alive	1
2.045640743	1826.589655	1.414997775	1994.739749	2.413847049	61.5286622	NA	63.77032224	NA	2.966441101	NA	77.77791302	0.61140184	1.601368899	0.967079626	NA	NA	NA	NA	NA	NA	MALE	WHITE	61	38183	62	38252	4	2.5	No	No	P1A	X	1	43509	Alive	1
1.632886478	2549.151983	2.145860095	1255.561363	3.358142792	126.5742386	2.730115374	84.1203081	NA	33.62990573	NA	4.956544733	0.319337977	1.382622972	0.769591871	1.210778898	0.987950495	NA	NA	NA	NA	MALE	WHITE	69	41040	69	41082	4	12.5	No	Yes	P4	X	1	43557	Alive	1
1.912579002	2404.048848	1.876796816	2320.587124	NA	43.58293679	NA	26.77707169	NA	33.66053904	NA	0	0.413114121	NA	NA	NA	NA	NA	NA	NA	NA	FEMALE	WHITE	52	41627	52	41641	3	9.5	No	Yes	P3A	1	1	42687	Dead	2
1.853380043	1846.204891	1.310561182	3220.948347	2.142268213	245.9668835	NA	10.36941878	NA	5.924961474	NA	0	0.523396066	0.889678972	1.220594698	NA	NA	NA	NA	NA	NA	MALE	WHITE	77	41702	77	41800	2	3.8	3.8	No	P1A	X	1	43559	Alive	1
NA	2.97429171	2.074746211	2412.150576	NA	26.76862539	NA	2.97429171	NA	0	NA	0	NA	NA	NA	NA	NA	NA	NA	NA	NA	MALE	WHITE	46	41710	46	41912	3	5	No	No	P3A	X	1	43460	Alive	2
2.078602293	1223.000628	1.281236598	2216.386763	2.115545378	548.496126	NA	0	NA	2.965059003	NA	5.931591694	0.498709756	0.877867346	0.990171721	NA	NA	NA	NA	NA	NA	FEMALE	WHITE	35	41864	35	41859	2	6	No	No	P1B	X	1	43546	Alive	3
1.428734094	2046.764852	6.316137601	215.4052915	3.38918908	196.1097426	3.080820294	185.7104324	NA	20.80047191	NA	10.40116165	0.35261593	1.297380261	0.345099137	1.187448717	0.359467087	NA	NA	NA	NA	MALE	WHITE	65	42242	65	42257	N/A	N/A	N/A	N/A	NA	NA	1	43058	Dead	-
1.920654727	1976.231397	1.284988674	4418.372483	2.555094343	259.8479098	NA	10.86734696	NA	5.9338047	NA	0	0.486745675	1.250279623	0.74422882	NA	NA	NA	NA	NA	NA	FEMALE	WHITE	63	42327	63	42373	N/A	N/A	N/A	N/A	NA	NA	1	43559	Alive	-
1.865565821	1485.191606	2.747533456	648.7583655	1.616063596	235.872395	NA	0	NA	0	NA	0	0.701907649	1.388504941	1.299966348	NA	NA	NA	NA	NA	NA	MALE	WHITE	63	42180	64	42180	N/A	N/A	N/A	N/A	NA	NA	1	42466	Alive	-
1.64573975	3512.765539	2.048573861	2085.896915	2.028097533	1008.912628	NA	41.48615289	NA	1.481976571	NA	0	0.378054045	1.207597839	0.719013394	NA	NA	NA	NA	NA	NA	MALE	WHITE	74	42577	74	42599	N/A	N/A	N/A	N/A	NA	NA	1	43558	Alive	-
1.580347598	1917.611755	1.774345084	3072.551355	2.012815435	891.9493329	NA	29.62408123	NA	38.52110145	3.948285375	566.2468442	0.803881556	0.81789185	0.839570021	NA	NA	NA	NA	0.69966767	0.542860119	MALE	WHITE	56	42832	56	42874	3	8.5	No	No	P3B	1	0	43560	Alive	1
1.913359931	2982.703344	1.490821323	3430.372997	2.229725803	173.3659429	7.128799552	60.75739467	NA	4.44482692	NA	1.481240368	0.367714968	1.728303071	0.62774312	0.666541755	1.59361741	NA	NA	NA	NA	FEMALE	WHITE	58	40675	58	40751	3	15	No	No	P3A	X	0	41015	Dead	2
1.37287804	2423.489719	1.893860407	2162.442224	2.292571395	151.4389546	NA	20.76757424	NA	136.4623492	NA	40.09801738	0.712119995	0.904361652	0.807992948	NA	NA	NA	NA	NA	NA	MALE	WHITE	55	39331	55	39365	3	6	No	No	P1B	X	1	42602	Dead	2
1.409049297	2081.87536	1.625042787	2053.738753	1.619743853	926.1372328	NA	1.481609064	NA	7.409882857	NA	0	0.59426477	1.002590715	1.068705793	NA	NA	NA	NA	NA	NA	MALE	OTHER	59	42900	59	42900	3	5.9	No	No	P3A	X	1	43542	Alive	1
2.167279038	1878.28199	1.58154125	2785.36689	2.311292632	229.7709017	NA	13.34147675	NA	5.92975009	NA	2.965796947	0.453290145	0.913263217	1.098814697	NA	NA	NA	NA	NA	NA	FEMALE	WHITE	65	42824	N/A	43515	3	4.5	No	No	P1B	X	1	43549	Alive	2
1.482916229	1923.413885	2.22312245	1598.696863	1.531355703	2782.023313	NA	4.449799036	NA	0	11.62758356	48.94004965	0.460116748	0.771270728	0.82843601	NA	NA	NA	NA	0.351216526	0.396634002	FEMALE	WHITE	53	42748	53	42795	2	12.5	No	No	P3A	X	1	43483	Alive	3
2.56337225	1207.498744	1.264963942	3728.690027	2.037803925	1262.18023	10.47819896	130.3490057	NA	4.443906436	NA	1.480872678	0.491656178	1.372681516	0.852098245	0.424283357	0.874241324	NA	NA	NA	NA	MALE	OTHER	36	42653	36	42723	3	8	No	No	P2A	X	1	43433	Alive	1
2.014738012	1964.813911	1.855703882	2009.386768	2.634545109	342.3016748	6.374499002	139.294405	NA	28.15755486	NA	29.63659137	0.543285347	1.612362131	0.883473342	0.65228776	1.607675784	NA	NA	NA	NA	MALE	WHITE	70	41766	70	41795	4	8.5	No	No	P3A	0	1	41947	Dead	3
4.145266591	887.7941984	2.02146573	1443.875864	4.092220675	115.6288926	NA	0	NA	62.32042305	2.467002418	1299.924735	0.791262503	1.368822319	1.956183428	NA	NA	NA	NA	1.215277586	0.85908353	MALE	WHITE	60	41404	60	41451	3	18	No	No	P4	0	1	42779	Dead	2
3.580611082	1343.72732	1.252456229	3766.432431	1.719515165	567.5312392	2.712167721	441.7696385	NA	7.414492367	5.541278826	90.38064759	0.596007794	1.733620466	0.808537962	1.190021396	1.193258182	NA	NA	1.385148994	1.162149873	FEMALE	WHITE	57	40998	57	41039	3	8	No	No	P3B	X	1	42136	Dead	2
2.990541244	339.828097	1.351906207	1856.928494	2.338324957	1034.304588	NA	5.9338047	NA	0	NA	4.450353525	0.928291469	0.99609205	0.75029165	NA	NA	NA	NA	NA	NA	FEMALE	WHITE	57	40998	57	41039	3	8	No	No	P3B	X	1	42136	Dead	2
